# Supplementary material for: “Non-Eloquent” brain regions predict neuropsychological outcome in tumor patients undergoing awake craniotomy
Source: PLoS One. 2024 Feb 1;19(2):e0284261. doi: 10.1371/journal.pone.0284261 (PMC10833519; doi:10.1371/journal.pone.0284261)
Supplement: S1 File — (XLSX) [file pone.0284261.s001.xlsx]

## Sheet: AwakePre-Post
ID	Age	Gender	Presentation	Diagnoses	Radiation	LesionType	Location	LateralityofLesion	Grade	EDU	Handedness	Sex	Hemisphere	Lobe	PreIQ	WASI_II_BD	WASI_II_Vocab	WASI_II_Matrix	WASI_II_Sim	WASI_II_VCI	WASI_II_PRI	WASI_II_FSIQ	IQDIFF	TrailsA	Tumor_Volumemm3	LeftCerebellumWhiteMatter	LeftCerebellumCortex	LeftThalamusProper	LeftCaudate	LeftPutamen	LeftPallidum	LeftHippocampus	LeftAmygdala	LeftAccumbensarea	RightCerebellumWhiteMatter	RightCerebellumCortex	RightThalamusProper	RightCaudate	RightPutamen	RightPallidum	RightHippocampus	RightAmygdala	RightAccumbensarea	CC_Posterior	CC_Mid_Posterior	CC_Central	CC_Mid_Anterior	CC_Anterior	BrainSegVolNotVent
1	27	1	Seizure	Astrocytoma	1	1	1	1	2	16	1	1	1	1	114	55	41	22	39	115	107	113	-1	23	67413	16916.9	67833.2	7727.7	2860	3232	1876	4495.9	1566.3	331.9	14788.7	66038.7	8136.2	3912.6	5572.2	2104.1	4791.3	1883.5	641.4	1118.7	630.5	904.4	999.7	1189	1310572
3	54	1	Seizure	Oligodendroglioma	1	1	1	2	2	18	2	1	2	1	105	36	44	22	30	102	102	103	-2	47	21188	14273.8	58265	8503.1	2933.3	5261.1	2152.4	4534.6	1921.8	408.6	16896.4	58380.6	7182.7	3018.3	5104.5	2237.5	4620.4	2095.9	602.7	1058.3	610.2	522.4	582.9	848	1338078
4	19	1	Seizure	Astrocytoma	2	1	1	2	2	14	1	1	2	1	113	50	41	21	30	105	105	105	-8	17	16294	12438.7	55496.6	8175	3709.4	4933.7	1987.7	4187.7	1958.7	553.2	12019.3	57391.2	8198.4	3694.7	4923	1754.3	4625.2	1926.2	688	922.3	521.2	880.9	837	729.4	1171310
5	56	1	Seizure	Astrocytoma	1	1	1	2	2	12	1	1	2	1	107	26	36	17	31	97	94	95	-12	55	118578	13091.9	50076	6242.1	2519.3	3624.8	1832.5	3811.9	1325.5	399.1	13342.2	50458.5	6051	2512.1	3488.4	1591.8	4031.5	1809.1	464.6	1104.5	538.1	732.9	644.5	1071.5	1113976
7	38	1	Seizure	Oligodendroglioma	1	1	1	1	2	14	1	1	1	1	111	56	38	21	30	95	110	102	-9	37	32238	13879.5	56510	7541.3	2723.7	3988.5	1757.8	4083.1	1776.7	528.2	17665.2	54343.9	6566.4	2978.3	4930.3	1862.6	4496.2	1646.4	516.5	897	627.5	540	593.2	744.6	1120269
8	43	2	Dizziness	Mild Hypercellularity	2	1	3	1	#NULL!	12	1	2	1	3	104	47	38	25	33	98	112	105	1	28	16189	14373.6	49014.8	6889.7	2938.7	4212	1909.7	3830.6	1181.3	388.5	14154.8	48904.6	6268.4	3071.3	4143.8	1872.4	4143.9	1427.2	407.6	1361.1	511.9	515.8	530.8	1190.8	1113696
9	66	2	Hemmorhage	Melanoma	1	1	2	2	#NULL!	20	1	2	1	2	110	34	48	19	39	124	107	119	9	33	16536	13903.7	52506.4	7219.2	2726.1	3942.8	1865	5437.1	1287.1	549.1	13190.2	50974.6	6319	2894	3808.7	1863.4	3931.3	1719.3	500	1053.6	732.4	720.2	705.9	948.8	1081503
11	35	1			1	1	#NULL!	2	2	12	1	1	2	1	117	50	43	20	30	101	104	103	-14	54	22301	14523.7	58165.6	7426.6	3105.5	4541.9	1984.6	4278	1519.8	475.3	13740	61994.1	6931	3342.5	4256.4	1827.7	4443.3	1796.1	522.7	870.4	468.1	467.5	488	1071.2	1164663
12	50	1	Seizure	GBM	1	1	2	1	#NULL!	13	1	1	1	2	92	53	50	54	50	100	112	107	15	41.5	8512	12112.3	44063.4	6204.8	2752.8	4397.2	1800.8	3370.5	1522.6	533.3	11986.9	44294	5595.6	2756.2	4520.1	1665.7	3324	1646.7	446.9	983.1	498.8	365.6	558.9	890.2	985858
14	51	1		Oligodendroglioma	1	1	3	2	2	13	1	1	2	3	74	16	26	6	25	79	67	71	-3	38	174953	15095.4	51978.8	7188.2	2717.5	4465.5	2283.3	4315.7	1774.4	449.4	14870.1	54858.6	6830.5	2533.5	4227.5	1964.3	4343.5	2099	525.9	1225.8	713.9	740	612.8	1058.9	1237433
15	78	2	Amnesia	GBM	1	1	4	1	3	18	1	2	1	3	111	15	43	13	34	115	92	104	-7	182	110846	12122.1	53192.6	5698.6	2986.4	3562	1590.6	3591.8	1173.9	335.1	11612.6	54681.7	5934.3	3217.3	3868.5	1538.6	4049.7	1425.1	354.1	1277.4	417.2	468.7	396.3	948.5	1040096
17	62	2	Seizure	GBM	1	1	2	2	4	18	1	2	2	2	123	8	48	5	32	113	63	87	-36	38	62262	12441.4	46284.4	9748.1	2350.8	3804.4	1766.1	2998.4	1209.8	471.9	11229.7	47071.4	12087.9	3183.2	8650.4	3985.9	3990.6	946.7	501	1758.8	960.8	999.6	845.7	1463.7	1033940
18	54	2	Dysarthria	Oligodendroglioma	1	1	1	2	2	12	1	2	2	1	104	36	49	22	38	120	102	113	9	30	16407	9696.4	40820.3	5621	2813.3	3602.8	1532.5	3595.8	1184.5	361.8	9581.1	42760.3	5251.8	2911.8	3537.4	1423.9	3316.6	1387.3	402.6	920.1	510.1	375.6	314.4	725.5	903896
19	29	2	Headache	GBM	1	1	3	1	4	16	1	2	1	2	113	37	40	21	26	94	95	93	-20	29	75961	15920.9	52707.4	7624.4	2706.5	4138	1571.8	2064.4	1459.8	483.5	14494.7	49585.5	7641.7	2979.1	4521.7	2019.6	4206.8	1762.7	510.8	1279.3	1567.9	865.8	1118	1014.5	1117207
23	58	1	Personality	GBM	1	1	1	2	3	14	1	1	2	1	110	17	34	8	20	84	75	77	-33	66	193556	14311.8	48463.2	6558.5	2553.4	4058.6	1906.3	3407.4	1261	456.3	13400.2	49579.1	7304.2	1197.6	2259.3	1205.8	3452	1339.5	304	1501.9	743.7	183.1	269	187.7	1101406
24	67	1	Confusion	GBM	1	1	3	1	4	16	1	1	1	3	120	31	41	14	25	98	96	97	-23	54	79596	17214.3	61878.8	8113.8	3362.1	5422.4	2118.2	4203.4	1693.4	559.8	15956.9	61726.6	7139.3	3744.2	5263.9	2048.5	4262.7	1789.2	687.6	892.4	738.7	482.2	501.3	901.9	1184578
25	57	2	Headache	GBM	1	1	2	1	4	12	1	2	1	2	108	26	42	9	27	97	77	85	-23	35	31950	13212.6	50850.2	6488.4	2944	3512.4	1679.3	1767.4	1102.3	443.3	12693.3	50241.3	5911.3	2905.5	3611	1527.9	4376.4	1885.4	523.8	1218	651	480.2	534.4	818.5	1071960
26	46	2	Seizure	Astrocytoma	1	1	1	1	3	13	1	2	1	2	120	50	37	25	34	99	120	110	-10	42	95119	15530.7	52844.8	8910.6	3065.1	2867.2	2170.8	4934.1	2170.2	558.7	14780.1	52533.7	7092.9	3010	4371.6	2093.4	4586.8	1810.9	701	1134.4	660.5	641.5	691.7	966.1	1121101
28	67	1	Seizure	Astrocytoma	1	1	1	1	3	16	1	1	1	1	119	38	42	17	32	106	105	107	-12	39	51061	14719.2	54407	7218.3	2551	4337.7	1748	3666.9	1575.3	360	13707.8	53188.1	6882.7	2630.6	4320	1838.4	3842.3	1698.7	523.8	1000.6	517.8	573.9	604.7	796.4	1121267
29	65	2	IPH	CCM	2	0	3	2	#NULL!	13	1	2	2	1	105	20	34	9	24	90	81	84	-21	49	26030	12443	49035.5	6297.7	2624.8	3184.2	1411.5	3949.5	1377	287.7	12319.7	49786.2	6913.1	2709.4	4063.7	1854.6	4011.7	1689.2	380	1074.6	431.4	515.6	513.3	1216.2	1081806
31	28	2	Seizure	GBM	1	1	2	2	4	13	1	2	2	2	119	55	45	22	34	111	107	110	-9	34	28940	11840.9	46120.1	7288.8	2431.4	4565.7	1876.4	3673.1	1256.1	342.9	11758.1	44807.7	5947.4	2503.5	3767.9	1730.3	1818.7	837.4	380.8	809.4	433.3	386.4	397.9	889.9	882862
33	34	1	Personality	Astrocytoma-recurrent	1	1	1	2	2	12	1	1	2	4	98	43	38	19	34	101	96	99	1	29	58445	11625.2	54704.6	8151.1	2337.2	4365.7	1696.4	4277.1	1787.9	529.9	11443.2	58692.5	4488.2	2082.1	2398.5	2519.8	986.4	257.9	236.8	917.2	425.9	441.5	613.1	909.2	1049371
34	21	1	IPH	CCM	2	0	2	1	#NULL!	14	2	1	1	1	88	38	45	17	23	99	89	93	5	43	28379	10612.9	55583.5	3787.8	2243.1	2277	814.6	4017	986.6	257.6	10018	59114.8	5864.3	3151	4251.3	1761.7	4374.8	1677.1	388.5	516.4	295.9	325.7	325.9	516.4	1012029
35	55	1	Seizure	GBM	1	1	1	1	4	9	2	1	1	1	80	20	21	6	16	70	69	69	-11	52	16899	14215.4	47214.8	6247.9	2840.3	4068.9	1568.4	3382.7	1393.3	539.9	13071.7	47669.8	5911.5	3112.5	4014.6	1645.5	3513.2	1178.5	443.3	970.4	635.3	549.2	530.6	1067.6	1021761
36	53	2	Aphasia	Astrocytoma	1	1	1	2	2	16	2	2	2	2	116	39	44	17	40	116	96	107	-9	25	76760	15115.3	43312.7	6423.8	3459.1	4722.8	2115.2	3545.3	1512.3	536.2	14174.3	41614.4	6559.3	3523.7	2484.2	1735	3404.4	632.1	275.9	794	366.4	335.2	403.6	611.6	1053159
37	33	2	Seizure	Epilepsy and Ganglioma?	2	1	2	1	1	15	1	2	1	2	91	43	39	21	35	103	100	102	11	16	1729	12212.1	46224.7	6491.1	3141.2	4373.2	1552.7	3894.1	1545	476	12367.6	43323.4	5824.7	3053.3	4446.2	1584.2	3807.7	1333.9	433	749.9	404.4	414.9	522.2	829.8	930955
38	72	1	Aphasia	GBM	1	1	3	2	2	12	1	1	2	3	104	8	33	6	18	86	72	77	-27	64	55761	12521.9	45645.6	6349.2	2641.3	3868.9	1878.5	3764	1522.6	80.8	11708.6	44337.1	5138.3	1950.4	1984.2	1280.2	2169.1	702.1	65.1	911.7	563.2	456.5	511.6	679.2	1030839
41	20	1	Seizure		2	1	1	1	#NULL!	12	1	1	#NULL!	#NULL!	119	51	57	50	48	104	100	103	-16	40	911	15600.5	62595.7	8554.3	4214.1	6191.8	2090.5	4523	2236.8	791.1	14654.6	63971.8	8501.6	4509	5990.8	2120.4	4907.7	2340	686.2	870.8	573.3	555.8	689.5	804.4	1276248
43	55	2	Olfactory Aura	Astrocytoma	1	1	1	1	2	13	1	2	1	1	90	29	41	16	26	96	94	94	4	57	146146	13046.6	47239.1	6754.4	1832.4	2992.2	2041.9	3735.7	1219.8	170.6	12175.9	50166.9	5773.5	3028.9	4215.8	1690.3	3769.5	1563.5	425.7	1018.6	437	449.4	493.4	1443.6	1089142
44	62	1	Seizure	GBM	1	1	2	2	4	18	1	1	2	2	111	47	45	20	34	110	112	113	2	24	13689	15815.1	57972.2	8120.3	3810.1	5283.2	2456.9	4920.7	1815.6	565.6	15274.6	58122.6	8072.6	3918.8	5545.9	2209.4	5300.4	2283.5	688.7	1308.6	509.7	500	487	1092.6	1402532
48	55	1	Syncope	GBM	1	1	2	1	#NULL!	12	1	1	#NULL!	#NULL!	72	16	32	8	18	80	74	75	3	38	98516	12277.4	43870.9	6147.6	2428.3	4334.2	1502.3	2507.7	1596	415.5	11238.9	42474	6395.3	2540.3	4612.4	1653.4	3907.8	1786.5	580.1	994.8	522	636.3	440.6	800.5	1081621
57	63	1	Weakness	GBM	1	1	1	1	#NULL!	12	1	1	#NULL!	#NULL!	101	8	36	8	29	95	68	79	-22	190	21294	13961.2	53308.4	7364.9	3881.6	5262.4	1900.3	3901.7	1517	586.3	13849.9	53157	6712.2	3561.6	5386.8	2047.6	3758.9	1824.7	562.8	983.5	639.9	556.1	475.2	917.7	1228141
59	35	1	Headache	Astrocytoma	1	1	1	2	#NULL!	12	2	1	#NULL!	#NULL!	113	61	43	27	37	110	132	122	9	23	33847	13610.2	50942.8	6659.2	2885.4	4240.1	1831.7	3251.6	1322.1	419.9	12243.6	51722.4	6374.3	3114.1	4171.6	1908.8	3565.3	1821.1	491.7	1250	840.3	994.7	1045.2	1123.2	1127849
60	23	1	Seizure	Oligodendroglioma	2	1	1	1	#NULL!	12	1	1	#NULL!	#NULL!	122	50	12	23	27	70	105	85	-37	57	3245	14014.8	56440.8	9205.8	3026.9	5745.1	2050.4	4159.5	1311.8	561.3	14185.7	58962.5	8077.2	3122.4	5444.8	2079.2	3448.5	1590.5	497.6	1341.4	895	1027.4	1173.5	1143.9	1052158
61	26	1	Seizure	PXA	2	1	2	1	#NULL!	11	1	1	#NULL!	#NULL!	73	52	32	20	29	89	102	95	22	28	25287	12195.5	53321.8	6951.1	3383.2	4858.2	1527.6	3935	1593	448.3	11449.5	53031.2	6812.2	3321.5	4838.5	1520.6	4219.5	1903.4	485.4	979.3	526.5	439.5	475.6	1089	1190167
62	16	2	Seizure	Astrocytoma	1	1	2	1	#NULL!	12	1	1	#NULL!	#NULL!	100	31	23	13	24	77	80	76	-24	39	2668	13299.9	47023.3	6534.3	3202	3851.1	1667.1	2214.9	554	561.2	12383.2	47129.6	6721.7	3387.7	3973	1730.6	4200	1625	506.9	1129.2	531.9	495.7	482.2	1187.3	1104110
63	65	2	Seizure	Astrocytoma	1	1	2	2	#NULL!	12	1	2	#NULL!	#NULL!	105	44	43	22	31	107	120	115	10	25	26855	16127.4	55238.1	11467.7	3755.4	5687.1	2239	3870	1398.6	606.3	22231.4	56782.5	10050.8	3579.3	5461	2503	4217	1734	583.8	1518.6	1145.1	1092.8	961.9	1207.5	1064288
64	18	1	Seizure	Oligodendroglioma	2	1	1	1	#NULL!	13	1	2	#NULL!	#NULL!	89	27	33	20	26	88	90	87	-2	44	8444	14828.1	60751.7	8112.8	1533.2	4018.1	1841.1	3557.3	1621.1	482.6	14062.9	60706.5	8443.8	2896.9	4984.5	2117.5	3521.7	1733.9	606.7	1959.2	1163.7	1290.1	883.9	1050.3	1261218
66	25	2	Seizure, Speech deficit	Meningioma	2	1	2	1	#NULL!	13	1	2	#NULL!	#NULL!	75	28	36	22	25	89	91	89	14	25	23648	9303.2	34723.2	6994.3	3135.4	3473.7	1548.2	3388.6	1483.2	404.3	10035.7	35593.9	6051.8	2911.9	3659.9	1201.9	3805.2	1378.2	444.9	1147.7	436.9	439.4	402.4	838.5	985355
67	74	2	Seizure	Meningioma	1	2	2	1	#NULL!	13	1	2	#NULL!	#NULL!	87	17	37	15	28	100	92	96	9	41	15659	11263.7	42143.7	2087.5	993	1831.2	533.6	1014.7	619.3	180.4	12028	36065.4	3991.9	1925.3	4201.2	1517	3099.2	1729.7	355.1	98.1	61.2	242.7	431.7	185.1	888240
69	66	2	Incidental	Metastasis	1	1	1	1	#NULL!	10	1	2	#NULL!	#NULL!	93	4	21	4	3	61	61	59	-34	41	16173	15701.3	42681.8	10867.8	2485.5	3367.6	2202.2	5920.6	1324.3	379	13278.9	47189.5	9367.5	1746.3	3205	3109.6	5813.7	1609.8	339.9	1985.2	2408.1	1241.2	777.2	1647.8	1026079
75	30	2	Aphasia	GBM	1	1	1	1	#NULL!	13	1	2	#NULL!	#NULL!	85	29	27	20	23	76	91	81	-4	26	1940	25423.3	73367.3	7865.2	2883.2	4107.1	1725.7	3367.4	1351.4	471.5	14328.8	45872	6585.3	2915.7	4034.7	1692.8	3182	1309.9	477.7	1085.1	646.4	500.2	570.9	880.5	995062
[truncated: 224 more columns]
